# Supplementary material for: Disproportionality Analysis of Tirzepatide vs. Semaglutide and Liraglutide: System Organ Class-Level Post-Marketing Reporting Patterns in EudraVigilance
Source: Int J Mol Sci. 2026 Mar 25;27(7):2988. doi: 10.3390/ijms27072988 (PMC13073578; doi:10.3390/ijms27072988)
Supplement: Supplementary file 1 [file ijms-27-02988-s001.zip]

Archive with 1 entries (1 files):
- ijms-4200159-supplementary.pdf
